# Supplementary material for: Effects of Dietary Guanidinoacetic Acid on the Performance, Rumen Fermentation, Metabolism, and Meat of Confined Steers
Source: Animals (Basel). 2024 Sep 9;14(17):2617. doi: 10.3390/ani14172617 (PMC11394018; doi:10.3390/ani14172617)
Supplement: Supplementary file 1 [file animals-14-02617-s001.zip]

Archive with 1 entries (1 files):
- animals-3162406-supplementary.pdf
